# Supplementary material for: Biphasic Responses of Porcine Oocytes to Metformin: Concentration-Dependent AMPK Activation and Nrf2-Mediated Antioxidant Regulation
Source: Animals (Basel). 2026 Jun 13;16(12):1828. doi: 10.3390/ani16121828 (PMC13295701; doi:10.3390/ani16121828)
Supplement: Supplementary file 1 [file animals-16-01828-s001.zip]

Archive with 2 entries (2 files):
- animals-4330428-Table S2.pdf
- Differential metabolites-Table S1.xlsx
