# Supplementary material for: Biphasic Responses of Porcine Oocytes to Metformin: Concentration-Dependent AMPK Activation and Nrf2-Mediated Antioxidant Regulation
Source: Animals (Basel). 2026 Jun 13;16(12):1828. doi: 10.3390/ani16121828 (PMC13295701; doi:10.3390/ani16121828)
Supplement: Supplementary file 1 [file animals-16-01828-s001.zip › Differential metabolites-Table S1.xlsx]

## Sheet: Sheet1
Alignment ID	Metabolite name	Rt(min)	Expreiment Mz	Adduct type	Level	M1	M2	M3	C1	C2	C3	P.value	FC	Log2FC	Mean.A	SD.A	SE.A	CV.A	Mean.C	SD.C	SE.C	CV.C	FDR	OPLSDA.VIP	PLSDA.VIP	NLP	FORMULA	ONTOLOGY	INCHIKEY	SMILES	KEGGID	CID	HMDBID	Superclass	Class
POS15920	PC(15:0/15:0)	9.425	706.538	[M+H]+	Level 1	725244	1982.22	72130.7	2.80867e+07	3.77142e+06	1.47965e+07	0.0954571	0.0171335	-5.86704	266452	398870	230288	149.697	1.55515e+07	1.21752e+07	7.02935e+06	78.2894	0.75214	1.51438	1.49455	1.02019	C38H76NO8P	Phosphatidylcholines	LJARBVLDSOWRJT-PSXMRANNSA-N	[H][C@@](COC(=O)CCCCCCCCCCCCCC)(COP([O-])(=O)OCC[N+](C)(C)C)OC(=O)CCCCCCCCCCCCCC		24778654	HMDB0007934	Lipids and lipid-like molecules	Glycerophospholipids
POS17966	PC(16:0/18:2(9Z,12Z))	9.866	758.57	[M+H]+	Level 1	2.12571e+09	1.03998e+09	3.17996e+07	8.85318e+09	5.49883e+09	3.90674e+09	0.0335005	0.175121	-2.51358	1.06583e+09	1.0472e+09	6.04599e+08	98.2516	6.08625e+09	2.525e+09	1.45781e+09	41.487	0.75214	1.73187	1.7201	1.47495	C42H80NO8P	Phosphatidylcholines	JLPULHDHAOZNQI-ZTIMHPMXSA-N	[H][C@@](COC(=O)CCCCCCCCCCCCCCC)(COP([O-])(=O)OCC[N+](C)(C)C)OC(=O)CCCCCCC\C=C/C\C=C/CCCCC		5287971	HMDB0007973	Lipids and lipid-like molecules	Glycerophospholipids
POS2860	Phosphocholine	9.21	184.073	[M+H]+	Level 2	1.15423e+07	7.02619e+06	5.48921e+06	4.84896e+07	1.84538e+07	3.00749e+07	0.0528149	0.247971	-2.01176	8.01925e+06	3.14639e+06	1.81657e+06	39.2354	3.23394e+07	1.51454e+07	8.74422e+06	46.8327	0.75214	1.65321	1.63689	1.27724	C5H14NO4P	Phosphocholines	YHHSONZFOIEMCP-UHFFFAOYSA-N	O=P([O-])(O)OCC[N+](C)(C)C	C00588	---	---	Organic nitrogen compounds	Organonitrogen compounds
POS7496	Dehydroabietic acid	6.941	301.216	[M+H]+	Level 2	139063	239360	112759	826457	568624	544792	0.00790999	0.253203	-1.98163	163727	66806.9	38571	40.8037	646625	156195	90179.2	24.1554	0.75214	1.9243	1.88161	2.10182	C20H28O2	Diterpenoids	NFWKVWVWBFBAOV-MISYRCLQSA-N	[H][C@@]12CCC3=CC(=CC=C3[C@@]1(C)CCC[C@@]2(C)C(O)=O)C(C)C	C12078	94391	HMDB0061925	Lipids and lipid-like molecules	Prenol lipids
POS8712	JWH 015-d7	4.834	335.224	[M+H]+	Level 2	797907	634378	697437	1.20715e+06	1.68343e+06	3.17705e+06	0.0921404	0.350997	-1.51047	709908	82474.7	47616.8	11.6177	2.02254e+06	1.0278e+06	593400	50.8171	0.75214	1.54078	1.51376	1.03555	C23H14D7NO	---	LJSBBBWQTLXQEN-NORAUYJISA-N	CCCN1C(=C(C2=CC=CC=C21)C(=O)C3=CC=CC4=CC=CC=C43)C	---	---	---	Organoheterocyclic compounds	Indoles and derivatives
POS4814	Bombykol	3.699	239.237	[M+H]+	Level 2	1.14117e+07	4.79937e+06	1.06864e+07	3.67335e+07	1.94867e+07	2.02514e+07	0.0512246	0.351731	-1.50745	8.96582e+06	3.62644e+06	2.09372e+06	40.4473	2.54905e+07	9.74418e+06	5.6258e+06	38.2267	0.75214	1.64039	1.64451	1.29052	C16H30O	---	CIVIWCVVOFNUST-SCFJQAPRSA-N	CCCC=CC=CCCCCCCCCCO	C16873	---	---	Lipids and lipid-like molecules	Fatty Acyls
NEG3742	Marindinin	3.866	231.099	[M-H]-	Level 2	46828.5	114446	88405.9	122726	240079	343891	0.0848989	0.353306	-1.50101	83226.6	34104.8	19690.4	40.9782	235566	110652	63884.9	46.9728	0.75214	1.58921	1.53585	1.0711	C14H16O3	Kavalactones	VOOYTQRREPYRIW-UHFFFAOYSA-N	COC1=CC(=O)OC(CCC2=CC=CC=C2)C1		98356	HMDB0029504	Phenylpropanoids and polyketides	Kavalactones
NEG17731	PC(17:0/18:1)-D5	8.388	832.611	[M+CH3COO]-	Level 1	8.82147e+06	1.01454e+07	9.38698e+06	3.03688e+07	1.28639e+07	3.12693e+07	0.0624707	0.380579	-1.39373	9.4513e+06	664328	383550	7.02896	2.4834e+07	1.03762e+07	5.99068e+06	41.7821	0.75214	1.63871	1.60295	1.20432	C43H84NO8P	Phosphatidylcholines	SXNXGNVZTLZDHE-VMXKQYCESA-N	[H]C(OC(=O)CCCCCCCC=CCCCCCCCC)(C([H])([H])OC(=O)CCCCCCCCCCCCCCCC)C([H])([H])OP(=O)([O-])OCC[N+](C)(C)C	---	146036838	---	Lipids and lipid-like molecules	Glycerophospholipids
POS3596	Panthenol	3.858	206.139	[M+H]+	Level 1	6.51633e+06	359123	1.0115e+07	1.30545e+07	1.06377e+07	2.03188e+07	0.0913998	0.386051	-1.37313	5.6635e+06	4.93356e+06	2.84839e+06	87.1115	1.46703e+07	5.03872e+06	2.90911e+06	34.3464	0.75214	1.50094	1.53843	1.03905	C9H19NO4	N-acyl amines	SNPLKNRPJHDVJA-ZETCQYMHSA-N	CC(C)(CO)[C@@H](O)C(=O)NCCCO	C05944	131204	HMDB0004231	Organic oxygen compounds	Organooxygen compounds
POS5567	Isopalmitic acid	1.388	257.247	[M+H]+	Level 2	6.5201e+07	4.89525e+07	3.42901e+07	1.82902e+08	1.05846e+08	9.30685e+07	0.0574617	0.388782	-1.36297	4.94812e+07	1.54623e+07	8.92714e+06	31.2487	1.27272e+08	4.85987e+07	2.80585e+07	38.1848	0.75214	1.63032	1.62026	1.24062	C16H32O2	Long-chain fatty acids	ZONJATNKKGGVSU-UHFFFAOYSA-N	CC(C)CCCCCCCCCCCCC(O)=O		36247	HMDB0031068	Lipids and lipid-like molecules	Fatty Acyls
POS1659	Spermidine	0.672	146.165	[M+H]+	Level 2	5.97662e+07	4.60088e+07	9.63117e+07	1.34849e+08	2.04399e+08	1.13804e+08	0.0552481	0.446056	-1.1647	6.73623e+07	2.59975e+07	1.50097e+07	38.5936	1.51017e+08	4.74123e+07	2.73735e+07	31.3953	0.75214	1.63554	1.64065	1.25768	C7H19N3	Dialkylamines	ATHGHQPFGPMSJY-UHFFFAOYSA-N	NCCCCNCCCN	C00315	1102	HMDB0001257	Organic nitrogen compounds	Organonitrogen compounds
POS4336	Hypodemapyrazine	4.052	227.079	[M+H]+	Level 2	5.83654e+06	1.75994e+06	4.48171e+06	9.54608e+06	1.02267e+07	5.35522e+06	0.0882003	0.480666	-1.05689	4.02606e+06	2.07615e+06	1.19866e+06	51.5676	8.37602e+06	2.63813e+06	1.52312e+06	31.4962	0.75214	1.48369	1.5187	1.05453	C13H10N2O2	---	---	O=c1ccc2cccc3c2c2c1NCCN2O3	---	---	---	---	---
POS13153	3,4,5-tris(benzyloxy)-2-((benzyloxy)methyl)piperidine	7.511	524.275	[M+H]+	Level 1	2.00083e+06	2.46683e+06	2.62361e+06	3.33108e+06	5.53804e+06	5.48691e+06	0.032136	0.493958	-1.01754	2.36376e+06	323932	187022	13.7041	4.78534e+06	1.25969e+06	727282	26.3239	0.75214	1.77359	1.73656	1.49301	C34H37NO4	---	---	c1ccc(COCC2NCC(OCc3ccccc3)C(OCc3ccccc3)C2OCc2ccccc2)cc1	---	14444606	---	---	---
POS272	Lactic acid	1.277	91.0397	[M+H]+	Level 1	1.36881e+07	8.0959e+06	8.8523e+06	2.96177e+07	1.67112e+07	1.5514e+07	0.0982069	0.495389	-1.01336	1.02121e+07	3.03397e+06	1.75167e+06	29.7096	2.06143e+07	7.82012e+06	4.51495e+06	37.9354	0.75214	1.47796	1.48676	1.00786	C3H6O3	Alpha hydroxy acids and derivatives	JVTAAEKCZFNVCJ-REOHCLBHSA-N	C[C@H](O)C(O)=O	C00186	107689	HMDB0000190	Organic acids and derivatives	Hydroxy acids and derivatives
POS2867	Acetyltropine	5.209	184.134	[M+H]+	Level 1	2.51945e+06	2.83223e+06	5.07771e+06	9.37592e+06	5.37653e+06	6.08499e+06	0.0779519	0.500512	-0.998523	3.47646e+06	1.39551e+06	805699	40.1417	6.94581e+06	2.13414e+06	1.23215e+06	30.7256	0.75214	1.56527	1.55864	1.10817	C10H17NO2	---	MDIDMOWWLBGYPG-ULKQDVFKSA-N	CC(=O)OC1CC2CCC(C1)N2C	C12452	---	---	Alkaloids and derivatives	Tropane alkaloids
POS1624	Ethyl hexanoate	1.782	145.123	[M+H]+	Level 2	1.25778e+07	2.2068e+07	1.8894e+07	4.30562e+07	2.92981e+07	3.19105e+07	0.0287455	0.513499	-0.961567	1.78466e+07	4.83102e+06	2.78919e+06	27.0697	3.47549e+07	7.30678e+06	4.21857e+06	21.0237	0.75214	1.79926	1.74361	1.54143	C8H16O2	---	SHZIWNPUGXLXDT-UHFFFAOYSA-N	CCCCCC(=O)OCC		31265	HMDB0040209	Lipids and lipid-like molecules	Fatty Acyls
POS2917	Methyl gallate	3.477	185.043	[M+H]+	Level 2	1.34226e+07	1.94445e+07	1.43299e+07	3.72034e+07	3.14377e+07	1.83023e+07	0.088025	0.542847	-0.881382	1.57323e+07	3.24671e+06	1.87449e+06	20.6372	2.89811e+07	9.68705e+06	5.59282e+06	33.4254	0.75214	1.55368	1.51772	1.05539	C8H8O5	Hydroxybenzoic acid derivatives	FBSFWRHWHYMIOG-UHFFFAOYSA-N	COC(=O)C1=CC(O)=C(O)C(O)=C1		7428	HMDB0254590	Benzenoids	Benzene and substituted derivatives
POS4407	(1R)-1,4,5,10-Tetrahydrophenazine-1-carboxylate	4.199	229.097	[M+H]+	Level 2	282214	172940	325937	368014	497307	558664	0.0413882	0.548525	-0.866372	260364	78804.3	45497.7	30.267	474662	97321.4	56188.5	20.5033	0.75214	1.68851	1.70698	1.38312	C13H12N2O2	---	---	O=C(O)C1C=CCC2=C1Nc1ccccc1N2	C21413	---	---	---	---
POS3516	Spermine	0.69	203.223	[M+H]+	Level 2	7.90586e+07	3.9876e+07	4.58096e+07	9.33456e+07	1.26951e+08	7.94369e+07	0.073273	0.549636	-0.863452	5.49147e+07	2.11186e+07	1.21928e+07	38.4572	9.9911e+07	2.44278e+07	1.41034e+07	24.4495	0.75214	1.54483	1.56395	1.13506	C10H26N4	Secondary amines	PFNFFQXMRSDOHW-UHFFFAOYSA-N	NCCCNCCCCNCCCN	C00750	1103	HMDB0001256	Organic nitrogen compounds	Organonitrogen compounds
POS1372	Hypoxanthine	3.773	137.046	[M+H]+	Level 1	1.23223e+08	6.62832e+07	6.61258e+07	1.7544e+08	1.61961e+08	1.14238e+08	0.0697649	0.56601	-0.8211	8.52107e+07	3.29197e+07	1.90062e+07	38.6333	1.50546e+08	3.21581e+07	1.85665e+07	21.3609	0.75214	1.5539	1.57648	1.15636	C5H4N4O	Purinones	FDGQSTZJBFJUBT-UHFFFAOYSA-N	OC1=NC=NC2=C1NC=N2	C00262	790	HMDB0000157	Organoheterocyclic compounds	Imidazopyrimidines
POS8627	Piptamine(antibiotic)	7.88	332.332	[M+H]+	Level 2	7.45385e+06	9.47144e+06	9.38145e+06	1.15022e+07	1.81107e+07	1.46492e+07	0.0413554	0.594341	-0.750638	8.76891e+06	1.13977e+06	658047	12.9979	1.4754e+07	3.3055e+06	1.90843e+06	22.4041	0.75214	1.73302	1.69109	1.38347	C23H41N	---	YMMNFUJNCOWQRX-UHFFFAOYSA-N	CCCCCCCCCCCCCCCN(C)CC1=CC=CC=C1	---	---	---	Benzenoids	Benzene and substituted derivatives
NEG7657	2,2'-Dimethoxy-3,3'-dihydroxy-5,5'-oxygen-6,6'-biphenylformic anhydride	4.663	329.031	[M-H]-	Level 1	6.32265e+06	4.6224e+06	8.38326e+06	1.39497e+07	9.88234e+06	8.35634e+06	0.0977901	0.600474	-0.735825	6.44277e+06	1.88331e+06	1.08733e+06	29.2314	1.07295e+07	2.89131e+06	1.6693e+06	26.9474	0.75214	1.47564	1.49633	1.0097	C16H10O8	---	---	COc1c(O)cc2oc3cc(O)c(OC)c4c(=O)oc(=O)c1c2c34	---	5316855	---	---	---
NEG6206	4-(Decan-4-yl)benzenesulfonic acid	7.865	297.153	[M-H]-	Level 1	3.86849e+08	4.32203e+08	3.18125e+08	6.50737e+08	5.9881e+08	6.0318e+08	0.00300909	0.613785	-0.704194	3.79059e+08	5.74365e+07	3.3161e+07	15.1524	6.17576e+08	2.88017e+07	1.66286e+07	4.66367	0.75214	1.98976	1.93953	2.52157	C16H26O3S	Benzenesulfonic acids and derivatives	NANHIUZYPFDGJS-UHFFFAOYSA-N	OS(=O)(=O)c1ccc(cc1)C(CCC)CCCCCC	---	14921167	---	Benzenoids	Benzene and substituted derivatives
POS5967	Threonylphenylalanine	4.008	267.134	[M+H]+	Level 1	4.53674e+06	3.37261e+06	3.61696e+06	7.68621e+06	5.79845e+06	4.96106e+06	0.0588139	0.624877	-0.678355	3.8421e+06	613853	354408	15.977	6.14857e+06	1.39591e+06	805927	22.7029	0.75214	1.60694	1.61433	1.23052	C13H18N2O4	---	IQHUITKNHOKGFC-MIMYLULJSA-N	C[C@@H](O)[C@H](N)C(=O)N[C@@H](CC1=CC=CC=C1)C(O)=O		7010579	HMDB0029068	Organic acids and derivatives	Carboxylic acids and derivatives
POS1648	4-Acetamidobutanoic acid	14.632	146.081	[M+H]+	Level 2	1.62681e+07	9.04628e+06	1.21338e+07	1.5438e+07	2.43464e+07	1.96905e+07	0.0911853	0.629646	-0.667388	1.24827e+07	3.62353e+06	2.09205e+06	29.0284	1.9825e+07	4.45573e+06	2.57251e+06	22.4753	0.75214	1.48907	1.51282	1.04008	C6H11NO3	Amino acids and derivatives	UZTFMUBKZQVKLK-UHFFFAOYSA-N	CC(=O)NCCCC(O)=O	C02946	18189	HMDB0003681	Organic acids and derivatives	Carboxylic acids and derivatives
POS3408	Dodecanoic acid	5.045	200.176	[M+H]+	Level 2	2.69371e+06	3.79353e+06	3.6856e+06	6.18175e+06	5.0348e+06	4.88736e+06	0.0213532	0.6317	-0.662688	3.39095e+06	606231	350008	17.8779	5.36797e+06	708600	409111	13.2005	0.75214	1.83833	1.78572	1.67054	C12H24O2	Medium-chain fatty acids	POULHZVOKOAJMA-UHFFFAOYSA-N	CCCCCCCCCCCC(O)=O	C02679	3893	HMDB0000638	Lipids and lipid-like molecules	Fatty Acyls
POS6416	ethyl 2-((4-methyl-2-oxo-2H-chromen-7-yl)oxy)propanoate	3.942	277.106	[M+H]+	Level 2	4.29542e+06	4.40417e+06	3.80998e+06	8.00309e+06	5.16931e+06	5.34262e+06	0.0990013	0.675645	-0.565663	4.16986e+06	316371	182657	7.58708	6.17167e+06	1.58842e+06	917074	25.7372	0.75214	1.50609	1.4855	1.00436	C15H16O5	Coumarins and derivatives	YXBHWZYFNLJVNP-UHFFFAOYSA-N	O=C1OC=2C=C(OC(C(=O)OCC)C)C=CC2C(=C1)C	---	2817963	---	Phenylpropanoids and polyketides	Coumarins and derivatives
POS44	Benzene	3.669	79.0551	[M+H]+	Level 1	2.31952e+07	1.51622e+07	2.16872e+07	2.72469e+07	3.06595e+07	2.99393e+07	0.0257136	0.683524	-0.548936	2.00149e+07	4.26963e+06	2.46507e+06	21.3323	2.92819e+07	1.79876e+06	1.03851e+06	6.14289	0.75214	1.73916	1.77189	1.58984	C6H6	---	UHOVQNZJYSORNB-UHFFFAOYSA-N	C1=CC=CC=C1	C01407	241	HMDB0001505	Benzenoids	Benzene and substituted derivatives
POS3499	Psicose	0.85	203.053	[M+Na]+	Level 1	6.94948e+07	4.29249e+07	4.80753e+07	6.70071e+07	7.3238e+07	9.24751e+07	0.0975517	0.689648	-0.536069	5.34983e+07	1.40907e+07	8.13527e+06	26.3386	7.75734e+07	1.32759e+07	7.66487e+06	17.114	0.75214	1.47584	1.49133	1.01077	C6H12O6	Monosaccharides	BJHIKXHVCXFQLS-PUFIMZNGSA-N	C1C(C(C(C(O1)(CO)O)O)O)O	C06468	90008	---	Organic oxygen compounds	Organooxygen compounds
POS8453	CHEBI:59965	4.164	327.202	[M+H]+	Level 1	6.85558e+06	6.05824e+06	5.90327e+06	7.9891e+06	8.78312e+06	1.04152e+07	0.0225387	0.692124	-0.530897	6.27236e+06	510987	295018	8.14664	9.06248e+06	1.23696e+06	714158	13.6492	0.75214	1.80484	1.78014	1.64707	C15H27N4O4+	---	MOISNZWLLXDVFT-STQMWFEESA-O	C1=C[N+](=CN1CCCCC(C(=O)O)N)CCCCC(C(=O)O)N	---	---	---	Organic acids and derivatives	Carboxylic acids and derivatives
POS8784	Tabersonine	3.656	337.191	[M+H]+	Level 2	4.33175e+07	4.62633e+07	3.89982e+07	7.44074e+07	5.24915e+07	5.59448e+07	0.0640159	0.703218	-0.507955	4.28597e+07	3.65412e+06	2.10971e+06	8.52577	6.09479e+07	1.17835e+07	6.80318e+06	19.3337	0.75214	1.62847	1.59688	1.19371	C21H24N2O2	Plumeran-type alkaloids	FNGGIPWAZSFKCN-ACRUOGEOSA-N	O=C(OC)C1=C2NC=3C=CC=CC3C24CCN5CC=CC(C1)(CC)C54	C09244	12443185	---	Alkaloids and derivatives	Plumeran-type alkaloids
POS123	1-Piperideine	1.704	84.0816	[M+H]+	Level 1	5.3418e+08	6.88108e+08	6.07776e+08	9.29462e+08	8.12202e+08	8.10453e+08	0.0154388	0.717077	-0.479801	6.10021e+08	7.69888e+07	4.44495e+07	12.6207	8.50706e+08	6.82109e+07	3.93816e+07	8.01815	0.75214	1.88731	1.82157	1.81139	C5H9N	---	DWKUKQRKVCMOLP-UHFFFAOYSA-N	C1CCN=CC1	C06181		HMDB0243998	Organoheterocyclic compounds	Pyridines and derivatives
POS4677	N,N,O-Tridesmethylvenlafaxine	6.468	236.163	[M+H-H2O]+	Level 1	9.4694e+06	1.03249e+07	1.14258e+07	1.59091e+07	1.56073e+07	1.14689e+07	0.0635675	0.726297	-0.461368	1.04067e+07	980775	566251	9.42446	1.43284e+07	2.48103e+06	1.43242e+06	17.3155	0.75214	1.61914	1.60035	1.19676	C14H21NO2	Organooxygen compounds	BHCUWXACHAFFSK-UHFFFAOYSA-N	NCC(C1=CC=C(O)C=C1)C1(O)CCCCC1		9859500	HMDB0061345	Organic oxygen compounds	Organooxygen compounds
POS1081	3-(Hydroxymethyl)furan-2-carbaldehyde	3.694	127.039	[M+H]+	Level 1	9.19168e+07	7.66374e+07	1.14153e+08	1.11244e+08	1.44471e+08	1.26156e+08	0.0851785	0.740321	-0.433777	9.42357e+07	1.8865e+07	1.08917e+07	20.0189	1.2729e+08	1.66426e+07	9.60859e+06	13.0745	0.75214	1.52098	1.5613	1.06967	C6H6O3	Organooxygen compounds	CETXOEGRUBXUAL-UHFFFAOYSA-N	OCC1=C(OC=C1)C=O		16730373	HMDB0246148	Organic oxygen compounds	Organooxygen compounds
POS9160	alpha-(4-Fluorophenyl)-4-(5-fluoro-2-pyrimidinyl)-1-piperazine butanol	4.164	349.183	[M+Na]+	Level 2	3.1912e+07	2.69422e+07	2.30309e+07	3.77509e+07	3.14584e+07	3.86544e+07	0.0647424	0.759153	-0.397538	2.7295e+07	4.45102e+06	2.5698e+06	16.3071	3.59546e+07	3.9199e+06	2.26315e+06	10.9024	0.75214	1.60424	1.59462	1.18881	C18H22F2N4O	Diazinanes	ZXUYYZPJUGQHLQ-UHFFFAOYSA-N	OC(CCCN1CCN(CC1)C1=NC=C(F)C=N1)C1=CC=C(F)C=C1		108046	HMDB0249324	Organoheterocyclic compounds	Diazinanes
POS374	Protoanemonin	3.675	97.029	[M+H]+	Level 1	1.85256e+07	1.84677e+07	2.01039e+07	2.33684e+07	2.126e+07	2.7118e+07	0.0529624	0.795821	-0.329483	1.90324e+07	928384	536003	4.87791	2.39154e+07	2.96706e+06	1.71303e+06	12.4065	0.75214	1.67153	1.65027	1.27603	C5H4O2	Dihydrofurans	RNYZJZKPGHQTJR-UHFFFAOYSA-N	C=C1OC(=O)C=C1	C07090	66948	HMDB0060503	Organoheterocyclic compounds	Dihydrofurans
POS4811	Pentaethylene glycol	3.942	239.149	[M+H]+	Level 1	4.28416e+07	4.23976e+07	4.57781e+07	6.08749e+07	5.00939e+07	4.75379e+07	0.095785	0.826572	-0.274787	4.36724e+07	1.837e+06	1.06059e+06	4.20632	5.28356e+07	7.07857e+06	4.08681e+06	13.3974	0.75214	1.50139	1.49502	1.0187	C10H22O6	Polyethylene glycols	JLFNLZLINWHATN-UHFFFAOYSA-N	OCCOCCOCCOCCOCCO			HMDB0256256	Organic oxygen compounds	Organooxygen compounds
POS655	4-Vinylcyclohexene	0.576	109.102	[M+H]+	Level 2	3.3043e+07	3.41659e+07	3.05787e+07	3.62794e+07	4.15051e+07	3.88381e+07	0.0271342	0.838496	-0.254124	3.25959e+07	1.83496e+06	1.05941e+06	5.62942	3.88742e+07	2.61305e+06	1.50865e+06	6.72182	0.75214	1.8016	1.7513	1.56648	C8H12	Unsaturated hydrocarbons	BBDKZWKEPDTENS-UHFFFAOYSA-N	C=CC1CCC=CC1	C19310	7499	HMDB0246592	Hydrocarbons	Unsaturated hydrocarbons
POS461	1-Ethylpyrrolidine	14.213	100.113	[M+H-H2O]+	Level 2	6.94862e+06	6.9648e+06	6.63736e+06	7.38188e+06	8.15452e+06	7.6119e+06	0.0265972	0.887788	-0.171713	6.85026e+06	184557	106554	2.69416	7.7161e+06	396717	229045	5.14142	0.75214	1.79174	1.75423	1.57516	C6H13N	Pyrrolidines	ONQBOTKLCMXPOF-UHFFFAOYSA-N	CCN1CCCC1		81782	HMDB0243879	Organoheterocyclic compounds	Pyrrolidines
POS5610	Lauryl isopropanolamide	6.867	258.243	[M+H]+	Level 2	1.42764e+08	1.36637e+08	1.41425e+08	1.29778e+08	1.38112e+08	1.28384e+08	0.0831286	1.06196	0.0867235	1.40275e+08	3.22143e+06	1.85989e+06	2.29651	1.32091e+08	5.2605e+06	3.03715e+06	3.98247	0.75214	1.60455	1.53205	1.08025	C15H31NO2	N-acyl amines	MMBILEWCGWTAOV-UHFFFAOYSA-N	CCCCCCCCCCCC(=O)NCC(C)O	---	---	---	Alkaloids and derivatives	Aporphines
NEG4398	Furmecyclox	8.769	250.145	[M-H]-	Level 2	3.85539e+07	3.76472e+07	3.68539e+07	3.16492e+07	3.55231e+07	3.44966e+07	0.0393269	1.11199	0.153146	3.7685e+07	850631	491112	2.25721	3.38896e+07	2.00697e+06	1.15873e+06	5.92209	0.75214	1.72595	1.69621	1.40531	C14H21NO3	---	QTDRLOKFLJJHTG-UHFFFAOYSA-N	CC1=CC(=C(O1)C)C(=O)N(C2CCCCC2)OC	C18912	---	---	Organoheterocyclic compounds	Furans
POS3164	Diethyltoluamide	6.789	192.138	[M+H]+	Level 1	7.33655e+06	7.98765e+06	8.69561e+06	6.6569e+06	7.24278e+06	6.67841e+06	0.0584054	1.16725	0.223116	8.0066e+06	679731	392443	8.48963	6.85936e+06	332223	191809	4.84335	0.75214	1.62739	1.62022	1.23355	C12H17NO	Benzamides	MMOXZBCLCQITDF-UHFFFAOYSA-N	CCN(CC)C(=O)C1=CC=CC(C)=C1	C10935	4284	HMDB0250930	Benzenoids	Benzene and substituted derivatives
NEG2981	2-Ethyl-1-hexanol sulfate	5.92	209.085	[M-H]-	Level 1	7.15374e+06	7.87644e+06	8.581e+06	6.65373e+06	6.89556e+06	6.31115e+06	0.0485089	1.18885	0.249573	7.87039e+06	713653	412028	9.06757	6.62015e+06	293652	169540	4.43573	0.75214	1.66703	1.65629	1.31418	C8H18O4S	Organic sulfuric acids and derivatives	MHGOKSLTIUHUBF-UHFFFAOYSA-N	CCCCC(CC)COS(O)(=O)=O		31364	HMDB0033373	Organic acids and derivatives	Organic sulfuric acids and derivatives
POS750	(E)-4-Hepten-2-one	4.463	113.097	[M+H]+	Level 1	3.49365e+07	3.13317e+07	3.83735e+07	2.8556e+07	2.87991e+07	2.95818e+07	0.0454746	1.20365	0.267417	3.48806e+07	3.52122e+06	2.03298e+06	10.0951	2.8979e+07	536033	309479	1.84973	0.75214	1.73875	1.6742	1.34223	C7H12O	---	VQKIKHHXFHNXJT-SNAWJCMRSA-N	CC\C=C\CC(C)=O		5363123	HMDB0031487	Organic oxygen compounds	Organooxygen compounds
POS5377	Bisacurone	7.887	253.18	[M+H]+	Level 2	4331997	4.12136e+06	4.34003e+06	3.53067e+06	2.64485e+06	3.9396e+06	0.0832723	1.26478	0.338884	4.26446e+06	123998	71590.1	2.9077	3.37171e+06	661854	382122	19.6296	0.75214	1.56386	1.53169	1.0795	C15H24O3	---	QJOWFYQIUZMPRY-NEBZKDRISA-N	CC(CC(=O)C=C(C)C)C1CC(C(C=C1)(C)O)O	---	---	---	Lipids and lipid-like molecules	Prenol lipids
POS3539	Crotamiton	8.185	204.139	[M+H]+	Level 1	2.05804e+07	2.02631e+07	2.58896e+07	1.70061e+07	1.5653e+07	1.9424e+07	0.0838461	1.28128	0.357589	2.22444e+07	3.16087e+06	1.82493e+06	14.2097	1.7361e+07	1.91044e+06	1.10299e+06	11.0042	0.75214	1.56705	1.54341	1.07652	C13H17NO	Anilides	DNTGGZPQPQTDQF-UHFFFAOYSA-N	CCN(C(=O)C=CC)C1=CC=CC=C1C		688020	HMDB0014410	Benzenoids	Benzene and substituted derivatives
POS694	(E,E)-2,4-heptadienal	0.594	111.081	[M+H]+	Level 2	1.8565e+07	1.51674e+07	1.83785e+07	1.07894e+07	1.31224e+07	1.53436e+07	0.0669767	1.32748	0.40869	1.73703e+07	1.91006e+06	1.10278e+06	10.9962	1.30852e+07	2.27735e+06	1.31483e+06	17.4041	0.75214	1.64829	1.58773	1.17408	C7H10O	---	SATICYYAWWYRAM-VNKDHWASSA-N	[H]\C(CC)=C(\[H])/C(/[H])=C(\[H])C=O		5283321	HMDB0303844	Organic oxygen compounds	Organooxygen compounds
POS9869	Oxyberberine	3.689	374.099	[M+Na]+	Level 2	2.11357e+07	2.48788e+07	2.47039e+07	2.00567e+07	1.69984e+07	1.61826e+07	0.0264184	1.32835	0.409636	2.35728e+07	2.11242e+06	1.21961e+06	8.96128	1.77459e+07	2.04232e+06	1.17913e+06	11.5087	0.75214	1.76021	1.75715	1.57809	C20H17NO5	Isoquinolones and derivatives	ZHYQCBCBTQWPLC-UHFFFAOYSA-N	O=C1C=2C(OC)=C(OC)C=CC2C=C3C4=CC=5OCOC5C=C4CCN13	---	11066	---	Organoheterocyclic compounds	Isoquinolines and derivatives
POS431	2,4-Hexadien-1-ol	14.393	99.0811	[M+H]+	Level 2	4.98478e+07	4.23267e+07	3.95617e+07	3.75013e+07	2.80788e+07	3.19973e+07	0.0504035	1.35007	0.433034	4.39121e+07	5.32319e+06	3.07334e+06	12.1224	3.25258e+07	4.73346e+06	2.73286e+06	14.5529	0.75214	1.70708	1.66436	1.29754	C6H10O	---	MEIRRNXMZYDVDW-UHFFFAOYSA-N	CC=CC=CCO			HMDB0303233	Lipids and lipid-like molecules	Fatty Acyls
NEG6198	Quinalphos	6.573	297.047	[M-H]-	Level 1	4.76829e+06	4.61356e+06	5.72459e+06	4.0211e+06	4.05647e+06	3.06797e+06	0.0498123	1.35538	0.438697	5.03548e+06	601780	347438	11.9508	3.71518e+06	560777	323765	15.0942	0.75214	1.70329	1.64988	1.30266	C12H15N2O3PS	---	JYQUHIFYBATCCY-UHFFFAOYSA-N	CCOP(=S)(OCC)OC1=NC2=CC=CC=C2N=C1	C11030		HMDB0257033	Organoheterocyclic compounds	Diazanaphthalenes
POS9243	Bis(isobutyric acid)2-hydroxy-2-(2-methoxy-4-methylphenyl)-1,3-propanediyl ester	8.882	353.196	[M+H]+	Level 2	9.46081e+06	1.03912e+07	1.09901e+07	7.65856e+06	7.31878e+06	6.83541e+06	0.00397774	1.41395	0.49973	1.02807e+07	770612	444913	7.49571	7.27091e+06	413656	238825	5.68919	0.75214	1.94906	1.9257	2.40036	C19H28O6	---	---	COc1cc(C)ccc1C(O)(COC(=O)C(C)C)COC(=O)C(C)C	---	100916618	---	---	---
POS5304	3,5-Di-tert-butyl-4-hydroxybenzoic acid	7.57	251.165	[M+H]+	Level 1	9.43163e+06	6.68195e+06	8.33992e+06	6.74964e+06	4.96841e+06	5.54262e+06	0.0662552	1.41672	0.502552	8.15117e+06	1.38452e+06	799354	16.9856	5.75356e+06	909159	524903	15.8017	0.75214	1.68054	1.58873	1.17878	C15H22O3	Hydroxybenzoic acid derivatives	YEXOWHQZWLCHHD-UHFFFAOYSA-N	CC(C)(C)C1=CC(=CC(=C1O)C(C)(C)C)C(O)=O		15007	HMDB0240642	Benzenoids	Benzene and substituted derivatives
POS10619	Acetyl tributyl citrate	9.11	403.233	[M+H]+	Level 1	1.17453e+07	1.26685e+07	1.19391e+07	1.14588e+07	7.40773e+06	6.77989e+06	0.0751306	1.41746	0.503311	1.21176e+07	486825	281069	4.01749	8.54881e+06	2.53961e+06	1.46625e+06	29.7072	0.75214	1.58282	1.56947	1.12418	C20H34O8	Tetracarboxylic acids and derivatives	QZCLKYGREBVARF-UHFFFAOYSA-N	CCCCOC(=O)CC(CC(=O)OCCCC)(OC(C)=O)C(=O)OCCCC		6505	HMDB0034159	Organic acids and derivatives	Carboxylic acids and derivatives
POS7900	SCHEMBL10213257	11.326	312.326	[M+H]+	Level 1	1.42701e+07	9.13442e+06	1.06976e+07	8.49239e+06	7.65975e+06	7.31146e+06	0.0853913	1.4534	0.539436	1.13674e+07	2.63253e+06	1.51989e+06	23.1586	7821202	606796	350334	7.75834	0.75214	1.6241	1.53014	1.06859	C20H41NO	---	RHIAIJKBSAWEJK-UHFFFAOYSA-N	CCCCCCCCCCCCCCN1CC(OC(C1)C)C	---	---	---	Organoheterocyclic compounds	Oxazinanes
NEG1625	Formylanthranilic acid	5.242	164.034	[M-H]-	Level 1	8.04252e+06	8.05565e+06	1.07926e+07	6.42994e+06	7.50385e+06	4.47524e+06	0.0906383	1.46074	0.546698	8.9636e+06	1.584e+06	914522	17.6715	6.13635e+06	1.5355e+06	886523	25.0231	0.75214	1.55578	1.5122	1.04269	C8H7NO3	Benzene and substituted derivatives	LLLPDUXGHXIXIW-UHFFFAOYSA-N	OC(=O)C1=CC=CC=C1NC=O	C05653	101399	HMDB0004089	Benzenoids	Benzene and substituted derivatives
POS10319	Bis(2-ethylhexyl) phthalate	11.73	391.284	[M+H]+	Level 1	2.5653e+07	2.48883e+07	29298515	1.90471e+07	2.17399e+07	1.37877e+07	0.0356609	1.46294	0.548875	2.66133e+07	2.35673e+06	1.36066e+06	8.85547	18191562	4.04458e+06	2.33514e+06	22.2333	0.75214	1.76014	1.70918	1.44781	C24H38O4	Benzoic acid esters	BJQHLKABXJIVAM-UHFFFAOYSA-N	CCCCC(CC)COC(=O)C1=CC=CC=C1C(=O)OCC(CC)CCCC	C03690		HMDB0249243	Benzenoids	Benzene and substituted derivatives
NEG555	1H-Benzotriazole	14.089	118.04	[M-H]-	Level 2	1.02472e+08	1.18084e+08	1.24329e+08	7.76595e+07	9.49765e+07	6.15701e+07	0.0337984	1.47257	0.558337	1.14962e+08	1.12583e+07	6.49997e+06	9.79307	7.80687e+07	1.67069e+07	9.64576e+06	21.4003	0.75214	1.73711	1.71824	1.4711	C6H5N3	Benzotriazoles	QRUDEWIWKLJBPS-UHFFFAOYSA-N	N1N=NC2=CC=CC=C12		7220	HMDB0244873	Organoheterocyclic compounds	Benzotriazoles
POS9297	3-(2-Chlorophenyl)-1-(2,4,6-Trimethoxyphenyl)Prop-2-En-1-One	3.697	355.07	[M+Na]+	Level 2	2.52217e+07	2.20107e+07	2.91626e+07	1.38356e+07	2.12066e+07	1.64718e+07	0.050033	1.483	0.568516	2.5465e+07	3.58217e+06	2.06817e+06	14.067	1.71713e+07	3.73495e+06	2.15637e+06	21.7511	0.75214	1.70578	1.65173	1.30074	C18H17ClO4	Linear 1,3-diarylpropanoids	VALXXUGYOUKCIH-CMDGGOBGSA-N	COc1cc(OC)c(C(=O)C=Cc2ccccc2Cl)c(OC)c1	---	5957910	---	Phenylpropanoids and polyketides	Linear 1,3-diarylpropanoids
NEG3113	Cresyl saligenin	14.037	213.089	[M-H]-	Level 2	1.08922e+08	1.03997e+08	7.94117e+07	4.81298e+07	6.65987e+07	8.09906e+07	0.0709722	1.49362	0.578817	9.74436e+07	1.5809e+07	9.12733e+06	16.2238	6.52397e+07	1.64725e+07	9.51041e+06	25.2492	0.75214	1.58728	1.58577	1.14891	C14H14O2	Benzene and substituted derivatives	QMIIYQVYBXUULW-UHFFFAOYSA-N	CC1=CC=C(C=C1)C(O)C1=CC=CC=C1O	---	2751544	---	Benzenoids	Benzene and substituted derivatives
POS179	2-Imidazolidone	14.252	87.0561	[M+H]+	Level 2	3.39991e+07	2.81653e+07	4.44507e+07	2.28686e+07	2.23943e+07	2.3459e+07	0.0572231	1.5514	0.633569	3.55383e+07	8.2511e+06	4.76377e+06	23.2175	2.29073e+07	533413	307966	2.32857	0.75214	1.68617	1.63096	1.24243	C3H6N2O	Azolines	YAMHXTCMCPHKLN-UHFFFAOYSA-N	OC1=NCCN1		8453	HMDB0245173	Organoheterocyclic compounds	Azolines
POS7941	CHEBI:79180	9.633	313.274	[M+H]+	Level 1	4.76492e+06	7.03236e+06	4.77209e+06	4.13117e+06	3.33052e+06	3.13055e+06	0.0706691	1.56429	0.645511	5.52312e+06	1.30704e+06	754620	23.6649	3.53075e+06	529506	305710	14.997	0.75214	1.53971	1.59758	1.15077	C19H36O3	---	HTLXEMNYVIZBPL-BMRADRMJSA-N	C(CCCCCCCCO)CCCCCCCC=CC(=O)O	---	---	---	Lipids and lipid-like molecules	Fatty Acyls
NEG3941	15(R)-hydroperoxy-EPE	14.047	237.089	[M-H]-	Level 2	4.81071e+07	5.97946e+07	4.28506e+07	3.00853e+07	3.57959e+07	2.98055e+07	0.0268951	1.57548	0.65579	5.02508e+07	8.67305e+06	5.00738e+06	17.2595	3.18956e+07	3.38068e+06	1.95183e+06	10.5992	0.75214	1.74049	1.77345	1.57033	C8H18N2O4S	N-alkylpiperazines	JKMHFZQWWAIEOD-UHFFFAOYSA-N	OCCN1CCN(CCS(O)(=O)=O)CC1		23830	HMDB0062295	Organoheterocyclic compounds	Diazinanes
NEG142	1H-pyrrole-2-carbonitrile|2-cyano-pyrrol|2-cyanopyrrole|2-pyrrolecarbonitrile|2-pyrrolocarbonitrile|pyrrole 2-carbonitrile|pyrrole-2-carbonitrile	14.1	91.0287	[M-H]-	Level 2	3.13602e+07	4.38291e+07	4.32341e+07	2.32836e+07	2.68779e+07	2.48264e+07	0.0259653	1.57923	0.659225	3.94745e+07	7.03348e+06	4.06078e+06	17.8178	2.4996e+07	1.80315e+06	1.04105e+06	7.21376	0.75214	1.7442	1.75755	1.58561	C5H4N2	---	---	N#Cc1ccc[nH]1	---	---	---	---	---
POS12972	Cycloastragenol	12.344	513.351	[M+Na]+	Level 2	2.20388e+06	2.06186e+06	1.97059e+06	1.1763e+06	1.6184e+06	1.12411e+06	0.0106466	1.59138	0.670279	2.07878e+06	117565	67876.3	5.6555	1.30627e+06	271572	156792	20.7899	0.75214	1.90183	1.86357	1.97279	C30H50O5	Triterpene glycosides	WENNXORDXYGDTP-ODAITAILSA-N	OC1CC2C3(C)CC(O)C(C4(OC(CC4)C(O)(C)C)C)C3(C)CCC52CC65CCC(O)C(C)(C)C16	---	44655125	---	Lipids and lipid-like molecules	Prenol lipids
POS3506	Tetrahydroharmol	6.624	203.122	[M+H]+	Level 1	1.14145e+08	7.18914e+07	1.17276e+08	6.06028e+07	6.48886e+07	6.38694e+07	0.0609742	1.60177	0.679666	1.01104e+08	2.53473e+07	1.46343e+07	25.0705	6.31203e+07	2.23895e+06	1.29266e+06	3.54711	0.75214	1.70088	1.60995	1.21485	C12H14N2O	Harmala alkaloids	AZTMWIPCEFFOJD-UHFFFAOYSA-N	CC1NCCC2=C1NC1=C2C=CC(O)=C1		368982	HMDB0029835	Alkaloids and derivatives	Harmala alkaloids
POS12706	Hyperibone J	12.171	499.335	[M+H]+	Level 2	8.4448e+06	9.57433e+06	9.89585e+06	5.14113e+06	7.37366e+06	4.69816e+06	0.0190252	1.62174	0.697545	9.30499e+06	762099	439998	8.19022	5.73765e+06	1.43403e+06	827940	24.9934	0.75214	1.81864	1.79823	1.72067	C31H46O5	---	SBGHJZAAIGGLGH-SPJBSYPASA-N	CC(C)C(=O)C12C(=O)C3(C(=O)C(C1(O3)O)(CC(C2(C)CCC=C(C)C)CC=C(C)C)C)CC=C(C)C	---	---	---	Lipids and lipid-like molecules	Prenol lipids
POS12380	Ardisiaquinone E	9.099	485.292	[M+H]+	Level 1	2.35186e+07	2.75717e+07	3.54956e+07	1.96383e+07	1.87864e+07	1.48691e+07	0.0436065	1.62469	0.700165	2.88619e+07	6.09183e+06	3.51712e+06	21.1068	1.77646e+07	2.54351e+06	1.4685e+06	14.3179	0.75214	1.7006	1.67685	1.36045	C29H40O6	---	UAVAYCHSCHCWEM-IHWYPQMZSA-N	COC1=CC(=O)C(=C(C1=O)CCCCCCCC=CCCCCCCCC2=CC(=CC(=C2)O)O)O	---	---	---	Benzenoids	Phenols
POS2923	O1CC2C3C(C)C1OC2(C)C(O)C3	5.371	185.115	[M+H]+	Level 1	1.66891e+07	1.80923e+07	1.89749e+07	8.59593e+06	9.35478e+06	1.47077e+07	0.0259242	1.64602	0.718978	1.79188e+07	1.15271e+06	665519	6.43298	1.08862e+07	3.33128e+06	1.92332e+06	30.6011	0.75214	1.76983	1.75785	1.58629	C10H16O3	---	---	CC1C2OCC3C1CC(O)C3(C)O2	---	53708517	---	---	---
POS4804	(-)-EI 1941-2	5.346	239.09	[M+H]+	Level 1	5.75698e+06	4.05255e+06	6.63119e+06	2.81165e+06	3.12303e+06	3.91458e+06	0.0562492	1.66923	0.739184	5.48024e+06	1.31141e+06	757141	23.9297	3.28309e+06	568615	328290	17.3195	0.75214	1.69837	1.63168	1.24988	C12H14O5	---	---	CCCC1CC2=C(C(=O)O1)C(O)C1OC1C2=O	---	10421690	---	Organoheterocyclic compounds	Pyrans
NEG12990	LysoPE(18:1(9Z)/0:0)	7.804	478.294	[M-H]-	Level 1	5.42293e+07	3.99598e+07	6.08707e+07	3.98383e+07	3.20003e+07	2.03756e+07	0.0665193	1.68152	0.749763	5.16866e+07	1.06848e+07	6.16887e+06	20.6723	3.07381e+07	9.79257e+06	5.65374e+06	31.8581	0.75214	1.66821	1.58709	1.17705	C23H46NO7P	---	PYVRVRFVLRNJLY-MZMPXXGTSA-N	[H][C@@](O)(COC(=O)CCCCCCC\C=C/CCCCCCCC)COP(O)(=O)OCCN		9547071	HMDB0011506	Lipids and lipid-like molecules	Glycerophospholipids
NEG1342	2-Chlorobenzoic acid	6.313	154.989	[M-H]-	Level 1	2.3151e+06	2.36863e+06	3.50469e+06	1.25055e+06	1.81086e+06	1.80086e+06	0.0613635	1.68407	0.751955	2.72947e+06	671892	387917	24.6162	1.62076e+06	320651	185128	19.784	0.75214	1.63995	1.61731	1.21209	C7H5ClO2	---	IKCLCGXPQILATA-UHFFFAOYSA-N	OC(=O)C1=CC=CC=C1Cl	C02357	8374	HMDB0245065	Benzenoids	Benzene and substituted derivatives
NEG1895	1,3,4-trihydroxy-6-oxabicyclo[3.2.1]octan-7-one	14.067	173.046	[M-H]-	Level 2	4.97143e+07	3.79509e+07	6.22895e+07	2.42252e+07	4.14225e+07	2.31681e+07	0.0907642	1.68838	0.755638	4.99849e+07	1.21715e+07	7.02723e+06	24.3504	2.96053e+07	1.02477e+07	5.91651e+06	34.6144	0.75214	1.57768	1.51508	1.04209	C7H10O5	---	---	O=C1OC2CC1(O)CC(O)C2O	---	288574	---	---	---
POS17426	PC(O-16:0/18:1)	9.174	746.607	[M+H]+	Level 1	2.67949e+07	1.98202e+07	2.22001e+07	6.17291e+06	1.8883e+07	1.56135e+07	0.0959218	1.69206	0.758782	2.29384e+07	3.54552e+06	2.04701e+06	15.4567	1.35565e+07	6.60001e+06	3.81052e+06	48.6853	0.75214	1.54781	1.49321	1.01808	C42H84NO7P	1-alkyl,2-acylglycero-3-phosphocholines	SIEDNCDNGMIKST-IYEJTHTFSA-N	CCCCCCCCCCCCCCCCOC[C@H](COP(=O)([O-])OCC[N+](C)(C)C)OC(=O)CCCCCCC/C=C\CCCCCCCC	---	24779266	---	Lipids and lipid-like molecules	Glycerophospholipids
POS11483	Taraxast-20-ene-3beta,30-diol	10.822	443.389	[M+H]+	Level 1	2.33833e+06	2.59936e+06	3.65264e+06	1.45186e+06	1.51047e+06	2.02494e+06	0.052819	1.72245	0.784462	2.86344e+06	695817	401730	24.3	1.66242e+06	315311	182045	18.9669	0.75214	1.66133	1.64662	1.27721	C30H50O2	---	RFOLNDLIDMOUME-MURRVSKFSA-N	CC1C2C3CC(C4C5(CCC(C(C5CCC4(C3(CCC2(CCC1=C)C)C)C)(C)C)O)C)O	---	---	---	Lipids and lipid-like molecules	Prenol lipids
POS10614	Methyl 2-(4,5-dihydroxy-6-methoxy-3,6-dimethyl-2-oxocyclohex-3-en-1-yl)oxy-4-hydroxy-3,6-dimethylbenzoate	7.767	403.136	[M+Na]+	Level 2	1.17872e+07	9.7897e+06	7.19804e+06	3.67687e+06	5.43771e+06	7.39196e+06	0.0747765	1.74324	0.801775	9.59164e+06	2.30098e+06	1.32847e+06	23.9894	5.50218e+06	1.85838e+06	1.07294e+06	33.7754	0.75214	1.59195	1.57391	1.12623	C19H24O8	Benzoic acid esters	GJGRGJCMJUMZKN-UHFFFAOYSA-N	O=C(OC)C1=C(OC2C(=O)C(=C(O)C(O)C2(OC)C)C)C(=C(O)C=C1C)C	---	44715229	---	Benzenoids	Benzene and substituted derivatives
POS13622	alpha-Tocopherol succinate	13.586	553.39	[M+Na]+	Level 2	1.42764e+06	2.13104e+06	2.12354e+06	896162	1.53323e+06	808553	0.0670451	1.75488	0.811375	1.89407e+06	403961	233227	21.3276	1.07931e+06	395535	228362	36.6469	0.75214	1.57748	1.58496	1.17363	C33H54O5	Vitamin E compounds	IELOKBJPULMYRW-UHFFFAOYSA-N	CC(C)CCCC(C)CCCC(C)CCCC1(C)CCC2=C(C)C(OC(=O)CCC(O)=O)=C(C)C(C)=C2O1		425400	HMDB0033685	Lipids and lipid-like molecules	Prenol lipids
POS6117	Capsiamide	11.025	270.279	[M+H]+	Level 1	6.48888e+06	4.06197e+06	4.57667e+06	3.52609e+06	2.57041e+06	2.48967e+06	0.0545212	1.76185	0.817089	5.04251e+06	1.27876e+06	738293	25.3596	2.86206e+06	576484	332833	20.1423	0.75214	1.71908	1.63861	1.26343	C17H35NO	---	AMLDBWWQKYLAHJ-UHFFFAOYSA-N	CC(C)CCCCCCCCCCCC\N=C(\C)O	C17515	47346	HMDB0040940	Organic acids and derivatives	Carboxylic acids and derivatives
POS776	1-Piperidinecarboxaldehyde	14.196	114.092	[M+H]+	Level 2	1.32834e+08	8.8356e+07	1.70987e+08	6.67129e+07	8.28903e+07	7.1038e+07	0.0787664	1.77744	0.829803	1.30726e+08	4.1356e+07	2.38769e+07	31.6357	7.35471e+07	8.37548e+06	4.83559e+06	11.3879	0.75214	1.62547	1.55751	1.10366	C6H11NO	Piperidines	FEWLNYSYJNLUOO-UHFFFAOYSA-N	O=CN1CCCCC1		17429	HMDB0031702	Organoheterocyclic compounds	Piperidines
POS7246	9-OxoODE	6.273	295.227	[M+H]+	Level 2	2.85527e+06	1.78454e+06	2.56618e+06	1.89532e+06	676340	1.41366e+06	0.0877711	1.80813	0.854498	2.40199e+06	553924	319808	23.061	1.32844e+06	613944	354461	46.2154	0.75214	1.59835	1.51791	1.05665	C18H30O3	Lineolic acids and derivatives	LUZSWWYKKLTDHU-ZJHFMPGASA-N	CCCCC\C=C/C=C/C(=O)CCCCCCCC(O)=O	C14766	9839084	HMDB0004669	Lipids and lipid-like molecules	Fatty Acyls
POS11939	Arnidenediol	12.527	465.372	[M+Na]+	Level 1	2.43067e+06	4.35128e+06	3.51904e+06	1.49106e+06	1.34036e+06	2.79113e+06	0.0969001	1.83208	0.873486	3.43366e+06	963145	556072	28.0501	1.87418e+06	797665	460532	42.5606	0.75214	1.44821	1.49091	1.01368	C30H50O2	Triterpenoids	IOPDFSGGBHSXSV-UHFFFAOYSA-N	CC1C2C3CCC4C5(C)CCC(O)C(C)(C)C5CCC4(C)C3(C)CC(O)C2(C)CCC1=C		572801	HMDB0035401	Lipids and lipid-like molecules	Prenol lipids
POS11840	Neoline	7.444	460.27	[M+Na]+	Level 1	2.27767e+08	1.461e+08	1.51391e+08	1.01567e+08	9.34795e+07	9.06263e+07	0.0397956	1.83867	0.878663	1.75086e+08	4.57e+07	2.63849e+07	26.1015	9.52242e+07	5.67516e+06	3.27656e+06	5.95979	0.75214	1.77282	1.70013	1.40016	C24H39NO6	Aconitane-type diterpenoid alkaloids	XRARAKHBJHWUHW-UHFFFAOYSA-N	CCN1CC2(COC)CCC(O)C34C5CC6C(O)C5C(O)(CC6OC)C(C(OC)C23)C14		120682	HMDB0242684	Lipids and lipid-like molecules	Prenol lipids
NEG13062	LysoPE(0:0/18:0)	7.84	480.31	[M-H]-	Level 1	1.66501e+06	2.88888e+06	2.93126e+06	1.40239e+06	1.28686e+06	1.36447e+06	0.051605	1.84649	0.884786	2.49505e+06	719149	415201	28.823	1.35124e+06	58892.5	34001.6	4.35841	0.75214	1.62074	1.6417	1.28731	C23H48NO7P	---	KIHAGWUUUHJRMS-JOCHJYFZSA-N	[H][C@@](CO)(COP(O)(=O)OCCN)OC(=O)CCCCCCCCCCCCCCCCC			HMDB0011129	Lipids and lipid-like molecules	Glycerophospholipids
POS13114	C11300	12.173	521.316	[M+H]+	Level 2	3.19022e+06	3.56095e+06	3.64288e+06	1.73019e+06	2.21481e+06	1.64147e+06	0.00209346	1.86057	0.895748	3.46468e+06	241195	139254	6.96153	1.86216e+06	308611	178176	16.5727	0.75214	1.97926	1.95567	2.67914	C29H44O8	---	WPMGNXPRKGXGBO-RWVBJGEBSA-N	CC1C=CC(C(CCCCC(OC(=O)C(C2(C(C(C(C1O2)C)O)OC)O)C)C3=CC=CC=C3)OC)OC	---	---	---	Phenylpropanoids and polyketides	Macrolides and analogues
POS1312	Isochavicol	5.158	135.081	[M+H]+	Level 1	4.52386e+07	3.32251e+07	3.7859e+07	2.07374e+07	2.60892e+07	1.49989e+07	0.01861	1.88147	0.911857	3.87742e+07	6.0588e+06	3.49805e+06	15.6258	2.06085e+07	5.54629e+06	3.20215e+06	26.9126	0.75214	1.87571	1.80396	1.73025	C9H10O	---	UMFCIIBZHQXRCJ-NSCUHMNNSA-N	CC=CC1=CC=C(C=C1)O	C20464	---	---	Benzenoids	Benzene and substituted derivatives
NEG15053	LysoPC(18:1/0:0)	7.932	566.348	[M+FA-H]-	Level 1	1.55983e+07	1.47494e+07	2.69895e+07	1.21956e+07	8.61698e+06	9.45835e+06	0.092122	1.89414	0.92154	1.91124e+07	6.83498e+06	3.94618e+06	35.762	1.00903e+07	1.87114e+06	1.0803e+06	18.5439	0.75214	1.55323	1.5174	1.03564	C26H52NO7P	Lysophosphatidylcholines	YAMUFBLWGFFICM-PTGWMXDISA-N	[H][C@@](O)(COC(=O)CCCCCCC\C=C/CCCCCCCC)COP([O-])(=O)OCC[N+](C)(C)C		16081932	HMDB0002815	Lipids and lipid-like molecules	Glycerophospholipids
NEG3515	11-Hydroxyjasmonic acid	4.799	225.113	[M-H]-	Level 1	1.9287e+06	2.59073e+06	3.65928e+06	1.24087e+06	1.27146e+06	1667210	0.063221	1.95685	0.968532	2.72624e+06	873212	504149	32.0299	1.39318e+06	237811	137300	17.0696	0.75214	1.61019	1.6076	1.19914	C12H18O4	---	KLPBEXRQJBKPDM-JQQSAOSDSA-N	CC(C=CCC1C(CCC1=O)CC(=O)O)O	---	---	---	Lipids and lipid-like molecules	Fatty Acyls
POS13383	Didodecyl thiobispropanoate	13.022	537.396	[M+Na]+	Level 1	4.64967e+06	5.49325e+06	6.29802e+06	1.86112e+06	4.39548e+06	2.07576e+06	0.0453124	1.97314	0.980496	5.48031e+06	824254	475884	15.0403	2.77745e+06	1.40536e+06	811385	50.5989	0.75214	1.68778	1.6671	1.34378	C30H58O4S	Dicarboxylic acids and derivatives	GHKOFFNLGXMVNJ-UHFFFAOYSA-N	CCCCCCCCCCCCOC(=O)CCSCCC(=O)OCCCCCCCCCCCC		31250	HMDB0040172	Organic acids and derivatives	Carboxylic acids and derivatives
POS7411	Ricinoleic acid	8.975	299.259	[M+H]+	Level 1	1.33257e+07	2.0624e+07	2.51872e+07	1.08898e+07	8.09396e+06	1.01045e+07	0.0478814	2.03302	1.02363	1.97123e+07	5.98309e+06	3.45434e+06	30.352	9.69608e+06	1.44196e+06	832513	14.8715	0.75214	1.65697	1.65868	1.31983	C18H34O3	Long-chain fatty acids	WBHHMMIMDMUBKC-XFXZXTDPSA-N	CCCCCCC(O)C\C=C/CCCCCCCC(O)=O	C08365	5282942	HMDB0034297	Lipids and lipid-like molecules	Fatty Acyls
NEG4430	(3aR,5aR,7S,9aS,9bR)-3a,5a,6,7,8,9,9a,9b-octahydro-3a-hydroxy-7-(hydroxymethyl)-9b-methylnaphtho[1,2-c]furan-1(3H)-one|oblongolide E	6.444	251.127	[M-H]-	Level 1	4.16507e+06	4.06326e+06	7.01508e+06	3.65017e+06	2.25118e+06	917165	0.0876892	2.23559	1.16066	5.08114e+06	1.67562e+06	967419	32.9773	2.27284e+06	1.36663e+06	789026	60.1289	0.75214	1.56819	1.52083	1.05705	C14H20O4	---	---	CC12C(=O)OCC1(O)C=CC1CC(CO)CCC12	---	72998787	---	---	---
NEG6954	9,10-Epoxyoctadecanoic acid	7.453	313.239	[M-H]-	Level 1	1.71195e+07	8.03179e+06	1.51741e+07	9.61418e+06	3.65602e+06	4.72809e+06	0.0881822	2.24051	1.16383	1.34418e+07	4.7851e+06	2.76268e+06	35.5987	5.99943e+06	3.17603e+06	1.83368e+06	52.9388	0.75214	1.61292	1.51633	1.05462	C18H34O4	Fatty Acyls	ITTPZDMHCNGAGQ-DLBZAZTESA-N	OCCCCCCCC[C@@H]1O[C@@H]1CCCCCCCC(O)=O	C19620	16061045	HMDB0061650	Lipids and lipid-like molecules	Fatty Acyls
POS11699	Melliferone	13.531	453.335	[M+H]+	Level 2	4.09591e+07	3.06108e+07	5.6376e+07	1.51113e+07	2.14093e+07	1.81283e+07	0.0338042	2.34124	1.22727	4.26486e+07	1.29654e+07	7.4856e+06	30.4006	1.82163e+07	3.14994e+06	1.81862e+06	17.2919	0.75214	1.78295	1.72432	1.47103	C30H44O3	---	BHVMSBIGWPPGBF-LHAYROSJSA-N	CC1(CCC23CCC4(C5(CCC6C(C(=O)CCC6(C5C=CC4(C2C1)OC3=O)C)(C)C)C)C)C	---	---	---	Lipids and lipid-like molecules	Prenol lipids
NEG7289	15-OxoEDE	8.32	321.244	[M-H]-	Level 1	1.07811e+06	1.0971e+06	1.85665e+06	1.01254e+06	135226	565012	0.0985469	2.35399	1.23511	1.34395e+06	444111	256408	33.0451	570926	438686	253276	76.8377	0.75214	1.52499	1.48896	1.00636	C20H34O3	---	QZCMHXPXGACWLJ-QWAPPMFBSA-N	CCCCCC(=O)C=CC=CCCCCCCCCCC(=O)O	---	---	---	Lipids and lipid-like molecules	Fatty Acyls
POS10859	Dioctyl phthalate	11.73	413.268	[M+Na]+	Level 1	5.72759e+06	8.4629e+06	9.88559e+06	2.97658e+06	4.68488e+06	2.30482e+06	0.0290074	2.41575	1.27247	8.02536e+06	2.11325e+06	1.22008e+06	26.3321	3.32209e+06	1.22707e+06	708451	36.9367	0.75214	1.75066	1.74193	1.53749	C24H38O4	Benzoic acid esters	MQIUGAXCHLFZKX-UHFFFAOYSA-N	CCCCCCCCOC(=O)C1=CC=CC=C1C(=O)OCCCCCCCC	C14227	8346	HMDB0251427	Benzenoids	Benzene and substituted derivatives
POS12335	Betulafolienetriol	10.82	483.381	[M+Na]+	Level 1	2.71131e+06	4.18051e+06	4.57416e+06	1.46637e+06	1.34767e+06	1.6072e+06	0.0147704	2.59339	1.37484	3.82199e+06	981813	566850	25.6885	1.47375e+06	129922	75010.7	8.8158	0.75214	1.82694	1.82601	1.83061	C30H52O3	Triterpenoids	PYXFVCFISTUSOO-UHFFFAOYSA-N	CC(C)=CCCC(C)(O)C1CCC2(C)C1C(O)CC1C3(C)CCC(O)C(C)(C)C3CCC21C		131751864	HMDB0035777	Lipids and lipid-like molecules	Prenol lipids
NEG6504	N-Acetylaspartylglutamic acid	3.626	303.083	[M-H]-	Level 1	1.06513e+07	9.47825e+06	2.28218e+07	4.77216e+06	6.41818e+06	3.92608e+06	0.0986727	2.84137	1.50659	1.43171e+07	7.38859e+06	4.2658e+06	51.6067	5.0388e+06	1.26727e+06	731657	25.1501	0.75214	1.53501	1.50216	1.0058	C11H16N2O8	Dipeptides	OPVPGKGADVGKTG-BQBZGAKWSA-N	CC(=O)N[C@@H](CC(O)=O)C(=O)N[C@@H](CCC(O)=O)C(O)=O	C12270	188803	HMDB0001067	Organic acids and derivatives	Carboxylic acids and derivatives
NEG3043	Eudesmic acid	5.123	211.061	[M-H]-	Level 1	7.75918e+06	2.36851e+06	6.0625e+06	1.64855e+06	1.16251e+06	2.73288e+06	0.0989984	2.92034	1.54614	5.39673e+06	2.75632e+06	1.59136e+06	51.0739	1.84798e+06	803956	464164	43.5046	0.75214	1.58382	1.48464	1.00437	C10H12O5	---	SJSOFNCYXJUNBT-UHFFFAOYSA-N	COC1=CC(=CC(OC)=C1OC)C(O)=O		8357	HMDB0033839	Benzenoids	Benzene and substituted derivatives
POS9147	(Z)-5,8,11-trihydroxyoctadec-9-enoic acid	6.231	348.275	[M+NH4]+	Level 1	946203	283941	912574	362186	166751	170456	0.0991012	3.06368	1.61527	714239	373028	215368	52.2274	233131	111780	64536.4	47.9474	0.75214	1.58733	1.48546	1.00392	C18H34O5	Long-chain fatty acids	FITAKYVPWCVTII-QBFSEMIESA-N	O=C(O)CCCC(O)CCC(O)C=CC(O)CCCCCCC	---	24096399	---	Lipids and lipid-like molecules	Fatty Acyls
NEG7676	9,12,13-TriHOME	6.28	329.234	[M-H]-	Level 1	1.55789e+07	5.57419e+06	1.10801e+07	4.4436e+06	3.18237e+06	2.82259e+06	0.0686075	3.08493	1.62524	1.07444e+07	5.01078e+06	2.89297e+06	46.6363	3.48285e+06	851255	491472	24.4413	0.75214	1.68188	1.58012	1.16363	C18H34O5	---	MDIUMSLCYIJBQC-MVFSOIOZSA-N	CCCCC[C@H](O)[C@@H](O)\C=C\[C@@H](O)CCCCCCCC(O)=O	C14833	9858729	HMDB0004708	Lipids and lipid-like molecules	Fatty Acyls
POS6613	(10E,12Z)-Octadecadienoic acid	8.983	281.248	[M+NH4]+	Level 1	3.93126e+06	3.47804e+06	4.1333e+06	759161	2.23572e+06	643361	0.0085961	3.17258	1.66565	3.84754e+06	335560	193736	8.72142	1.21275e+06	887812	512578	73.2066	0.75214	1.92441	1.87579	2.0657	C18H32O2	Fatty Acyls	GKJZMAHZJGSBKD-NMMTYZSQSA-N	CCCCC\C=C/C=C/CCCCCCCCC(O)=O		5282800	HMDB0005048	Lipids and lipid-like molecules	Fatty Acyls
POS3258	4-Chlorohippuric acid	4.741	196.017	[M+H-H2O]+	Level 1	3.39692e+07	3.64075e+07	5.86145e+07	1.75254e+07	8.86592e+06	1.34185e+07	0.0225119	3.24018	1.69608	4.2997e+07	1.35799e+07	7.84036e+06	31.5834	1.32699e+07	4.33167e+06	2.50089e+06	32.6427	0.75214	1.81531	1.77968	1.64759	C9H8ClNO3	Benzamides	COYZIYOEXGRBHQ-UHFFFAOYSA-N	O=C(O)CNC(=O)c1ccc(Cl)cc1	---	26009	---	Benzenoids	Benzene and substituted derivatives
POS4476	(1xi,3xi)-1,2,3,4-Tetrahydro-1-methyl-beta-carboline-3-carboxylic acid	4.448	231.113	[M+H]+	Level 1	4.03981e+06	5.95111e+06	8.09696e+06	3.26929e+06	905038	1.16178e+06	0.0377938	3.38971	1.76116	6.02929e+06	2.0297e+06	1.17185e+06	33.664	1.7787e+06	1.29725e+06	748970	72.9325	0.75214	1.71861	1.70004	1.42258	C13H14N2O2	Harmala alkaloids	ZUPHXNBLQCSEIA-UHFFFAOYSA-N	CC1NC(CC2=C1NC1=CC=CC=C21)C(O)=O		73530	HMDB0037942	Alkaloids and derivatives	Harmala alkaloids
POS5671	Cyclophosphamide	5.158	260.022	[M+H]+	Level 2	1.0634e+07	6.34141e+06	8.33249e+06	2.07906e+06	2.69584e+06	2.48149e+06	0.0086428	3.48767	1.80226	8.43597e+06	2.14818e+06	1.24025e+06	25.4645	2.4188e+06	313131	180786	12.9457	0.75214	1.95113	1.87634	2.06335	C7H15Cl2N2O2P	Nitrogen mustard compounds	CMSMOCZEIVJLDB-UHFFFAOYSA-N	ClCCN(CCCl)P1(=O)NCCCO1	C07888	2907	HMDB0014672	Organic nitrogen compounds	Organonitrogen compounds
NEG6434	xi-8-Hydroxyhexadecanedioic acid	6.385	301.202	[M-H]-	Level 1	844152	1.28055e+06	1.42924e+06	814826	67108.9	132480	0.046221	3.50345	1.80877	1.18465e+06	304107	175576	25.6706	338138	414116	239090	122.469	0.75214	1.67723	1.66397	1.33516	C16H30O5	Fatty Acyls	GZQVGXLMHGPBET-UHFFFAOYSA-N	OC(CCCCCCCC(O)=O)CCCCCCC(O)=O		16061042	HMDB0037831	Lipids and lipid-like molecules	Fatty Acyls
NEG12537	LysoPE(P-18:0/0:0)	8.7	464.314	[M-H]-	Level 1	4.92383e+06	1.04153e+07	1.48049e+07	3.10637e+06	2.16233e+06	3.09199e+06	0.0649883	3.60545	1.85018	1.0048e+07	4.95077e+06	2.85833e+06	49.2711	2.7869e+06	540939	312311	19.4101	0.75214	1.59282	1.59719	1.18716	C23H48NO6P	Glycerophospholipids	KACDZDULGKPXHT-HIVNOOBXSA-N	CCCCCCCCCCCCCCCC\C=C/OC[C@@H](O)COP(O)(=O)OCCN		42607470	HMDB0240598	Lipids and lipid-like molecules	Glycerophospholipids
NEG615	4-Ethylphenol	5.114	121.065	[M-H]-	Level 1	872747	269789	644060	224239	169464	95703.1	0.0737977	3.65053	1.86811	595532	304394	175742	51.113	163136	64501.4	37239.9	39.5385	0.75214	1.66632	1.56222	1.13196	C8H10O	---	HXDOZKJGKXYMEW-UHFFFAOYSA-N	CCC1=CC=C(O)C=C1	C13637	31242	HMDB0029306	Benzenoids	Phenols
NEG2318	Kynurenic acid	4.275	188.035	[M-H]-	Level 1	843253	622505	1.84978e+06	401704	160400	293061	0.0996286	3.87707	1.95497	1.10518e+06	654221	377715	59.1959	285055	120851	69773.4	42.3957	0.75214	1.53792	1.49879	1.00162	C10H7NO3	Quinoline carboxylic acids	HCZHHEIFKROPDY-UHFFFAOYSA-N	OC(=O)C1=CC(=O)C2=CC=CC=C2N1	C01717	3845	HMDB0000715	Organoheterocyclic compounds	Quinolines and derivatives
NEG2861	4-(2-Aminophenyl)-2,4-dioxobutanoic acid	4.02	206.045	[M-H]-	Level 1	3.98538e+06	1.33772e+06	4.2704e+06	1.16808e+06	27917.8	998653	0.0690334	4.37132	2.12807	3.19784e+06	1.61719e+06	933688	50.5715	731550	615223	355199	84.0986	0.75214	1.66897	1.58092	1.16094	C10H9NO4	---	CAOVWYZQMPNAFJ-UHFFFAOYSA-N	NC1=C(C=CC=C1)C(=O)CC(=O)C(O)=O	C01252	472	HMDB0000978	Organic oxygen compounds	Organooxygen compounds
NEG3831	Benzo[b]naphtho[2,1-d]thiophene	5.119	233.043	[M-H]-	Level 1	4.99888e+06	1.74258e+06	4.17172e+06	884085	610801	890333	0.0442892	4.57533	2.19388	3.63772e+06	1.69255e+06	977196	46.5278	795073	159615	92153.7	20.0755	0.75214	1.76697	1.67125	1.3537	C16H10S	---	---	c1ccc2c(c1)ccc1c3ccccc3sc21	C20124	9198	---	Benzenoids	Naphthalenes
POS5556	Bis(4-ethoxyphenyl)methane	5.831	257.153	[M+H]+	Level 1	2.34594e+06	1.00424e+06	1.74564e+06	716832	80159.6	313110	0.0366606	4.59041	2.19862	1.69861e+06	672084	388028	39.5668	370034	322131	185982	87.0544	0.75214	1.7942	1.70594	1.4358	C17H20O2	---	---	CCOc1ccc(Cc2ccc(OCC)cc2)cc1	---	13763644	---	---	---
NEG10556	glycerol mono-(E)-8,11,12-trihydroxy-9-octadecenoate	6.085	403.271	[M-H]-	Level 1	713859	398739	1.36911e+06	334354	93505.3	62607.4	0.0901967	5.05989	2.33911	827236	495021	285800	59.8403	163489	148778	85897	91.0018	0.75214	1.57833	1.52138	1.04481	C21H40O7	---	---	CCCCCCC(O)C(O)C=CC(O)CCCCCCC(=O)OCC(O)CO	---	73112701	---	---	---
POS7275	Dothiepin	7.835	296.147	[M+H]+	Level 1	2.86306e+06	4.48047e+06	5.26755e+06	141191	218086	1.8167e+06	0.0176779	5.79559	2.53496	4.20369e+06	1.2259e+06	707775	29.1625	725326	945939	546138	130.416	0.75214	1.81111	1.80688	1.75257	C19H21NS	Dibenzothiepins	PHTUQLWOUWZIMZ-UHFFFAOYSA-N	CN(C)CCC=C1C2=CC=CC=C2CSC2=CC=CC=C12		3155	HMDB0251594	Organoheterocyclic compounds	Benzothiepins
NEG10058	D8'-Merulinic acid A	7.823	389.27	[M-H]-	Level 2	3.00183e+06	1.07557e+07	7.13696e+06	2.65923e+06	777210	154864	0.0711528	5.81808	2.54054	6.96483e+06	3.87979e+06	2.24e+06	55.7056	1.1971e+06	1.30391e+06	752815	108.923	0.75214	1.53437	1.57704	1.14781	C24H38O4	Benzene and substituted derivatives	IXDZSQUQSCLSSD-MDZDMXLPSA-N	CCCCCCCC\C=C\CCCCCCCC1=CC(O)=CC(O)=C1C(O)=O		5319371	HMDB0041454	Benzenoids	Benzene and substituted derivatives
POS10726	1beta-Hydroxycholic acid	6.576	407.28	[M-H2O+H]+	Level 1	4.08394e+06	948403	4.31437e+06	547072	192422	718024	0.074512	6.41276	2.68095	3.11557e+06	1.88035e+06	1.08562e+06	60.3535	485839	268098	154786	55.1824	0.75214	1.65548	1.56385	1.12777	C24H40O6	Tetrahydroxy bile acids, alcohols and derivatives	UYVVLXVBEQAATF-WAIVXGPNSA-N	[H][C@@]1(CC[C@@]2([H])[C@]3([H])[C@H](O)C[C@]4([H])C[C@H](O)C[C@@H](O)[C@]4(C)[C@@]3([H])C[C@H](O)[C@]12C)[C@H](C)CCC(O)=O		5283893	HMDB0000307	Lipids and lipid-like molecules	Steroids and steroid derivatives
POS6067	Stereumin J	4.525	269.175	[M+H]+	Level 2	901209	2.01654e+06	505316	219433	200965	1982.22	0.0942093	8.10423	3.01867	1.14102e+06	783636	452433	68.6784	140794	120568	69610.1	85.6348	0.75214	1.46154	1.53549	1.02591	C15H24O4	---	VSYYGRVMIXLSHL-PSVDSPEASA-N	CC1CC(C2(C3C1CCC(C3C(C2=C)O)(C)O)O)O	---	---	---	Organic oxygen compounds	Organooxygen compounds
NEG1890	Phenol sulphate	4.136	172.991	[M-H]-	Level 1	2.08025e+06	324154	2.45572e+06	259141	183750	142964	0.0962562	8.29578	3.05238	1.62004e+06	1.13787e+06	656947	70.2368	195285	58941.4	34029.8	30.1822	0.75214	1.58981	1.4992	1.01657	C6H6O4S	Phenylsulfates	CTYRPMDGLDAWRQ-UHFFFAOYSA-N	OS(=O)(=O)OC1=CC=CC=C1	C02180	74426	HMDB0060015	Organic acids and derivatives	Organic sulfuric acids and derivatives
POS8418	2-Aminoethyl oleate	9.513	326.306	[M+CH3OH+H]+	Level 1	2.24614e+06	1.95407e+06	5.83948e+06	668124	207685	259156	0.0776693	8.84581	3.14499	3.34656e+06	2.16386e+06	1.24931e+06	64.6592	378322	252292	145661	66.6872	0.75214	1.5982	1.56276	1.10975	C20H39NO2	Fatty Acyls	VPHOSDZKGZRSAI-UHFFFAOYSA-N	CCCCCCCCC=CCCCCCCCC(=O)OCCN		91527	HMDB0245016	Lipids and lipid-like molecules	Fatty Acyls
NEG12328	Andrastatin c	7.801	457.258	[M-H]-	Level 1	2.03278e+06	2.64778e+06	2.45547e+06	621349	63073.2	78432.7	0.00119069	9.35436	3.22564	2.37867e+06	314609	181639	13.2262	254285	317979	183586	125.048	0.75214	1.99349	1.9771	2.9242	C27H38O6	Steroid esters	LBBHTACWNVOYKN-SNQWNFAUSA-N	CC1=C[C@H]2[C@@]3(CC[C@@H](C([C@H]3CC[C@@]2([C@]4([C@@]1(C(=C(C4=O)C)O)C)C(=O)O)C)(C)C)OC(=O)C)C	---	---	---	Lipids and lipid-like molecules	Steroids and steroid derivatives
POS9376	Chenodeoxycholic acid	7.683	357.279	[M+H-2H2O]+	Level 1	3.22907e+07	1.2757e+08	1.18301e+08	1.21535e+07	2.52976e+06	3.58579e+06	0.0467882	15.2258	3.92845	9.27205e+07	5.25385e+07	3.03331e+07	56.6634	6.08968e+06	5.27789e+06	3.04719e+06	86.6694	0.75214	1.63723	1.66092	1.32986	C24H40O4	Hydroxy bile acids, alcohols and derivatives	RUDATBOHQWOJDD-BSWAIDMHSA-N	[H][C@@]1(CC[C@@]2([H])[C@]3([H])[C@H](O)C[C@]4([H])C[C@H](O)CC[C@]4(C)[C@@]3([H])CC[C@]12C)[C@H](C)CCC(O)=O	C02528	10133	HMDB0000518	Lipids and lipid-like molecules	Steroids and steroid derivatives
NEG4634	ONONETIN	6.534	257.082	[M-H]-	Level 1	7.97062e+06	5.7725e+06	5.68894e+06	662325	178004	220822	0.00130713	18.3123	4.19474	6.47735e+06	1.29388e+06	747024	19.9755	353717	268119	154799	75.8004	0.75214	2.02684	1.97676	2.88368	C15H14O4	Stilbenes	XHBZOAYMBBUURD-UHFFFAOYSA-N	O=C(C1=CC=C(O)C=C1O)CC2=CC=C(OC)C=C2	---	---	---	Phenylpropanoids and polyketides	Stilbenes
POS11185	(R)-4-((3S,5S,7R,8R,9S,10S,13R,14S,17R)-3,7-dihydroxy-10,13-dimethyl-12-oxohexadecahydro-1H-cyclopenta[a]phenanthren-17-yl)pentanoic acid	6.603	429.261	[M+Na]+	Level 1	484476	124231	647918	1982.22	1982.22	49864.6	0.0614501	23.3447	4.54503	418875	267936	154693	63.9656	17943	27644.9	15960.8	154.071	0.75214	1.68976	1.6121	1.21148	C24H38O5	Dihydroxy bile acids, alcohols and derivatives	MIHNUBCEFJLAGN-MTUXEBOFSA-N	C[C@@H]([C@H]1CC[C@]2([H])[C@]1(C)C(C[C@@]3([H])[C@@]2([H])[C@H](O)C[C@@]4([H])[C@]3(C)CC[C@H](O)C4)=O)CCC(O)=O	---	---	---	Lipids and lipid-like molecules	Steroids and steroid derivatives
NEG14345	Artenolide	7.67	527.261	[M-H2O-H]-	Level 1	2.48657e+06	6.69401e+06	8.15493e+06	270078	104644	300527	0.0308971	25.6728	4.68217	5.77851e+06	2.94299e+06	1.69914e+06	50.93	225083	105408	60857.5	46.8308	0.75214	1.72844	1.73278	1.51008	C30H40O8	Lactones	INWDFSUZZFAFBJ-HXCFRXSLSA-N	C[C@H]1[C@@H]2CC[C@](C)(O)C3=C([C@H]2OC1=O)C1(C)CC3C2(C1)[C@@H]1CCC(C)(O)C3=CC(O)C(C)(O)C3[C@H]1OC2=O		131752206	HMDB0037565	Organoheterocyclic compounds	Lactones
NEG6571	(-)-Epigallocatechin	4.384	305.07	[M-H]-	Level 1	1.04987e+06	130427	643789	50759.6	1982.22	1982.22	0.0913278	33.3325	5.05886	608029	460765	266023	75.78	18241.4	28161.6	16259.1	154.384	0.75214	1.61227	1.50691	1.0394	C15H14O7	---	XMOCLSLCDHWDHP-IUODEOHRSA-N	O[C@@H]1CC2=C(O)C=C(O)C=C2O[C@@H]1C1=CC(O)=C(O)C(O)=C1	C12136	72277	HMDB0038361	Phenylpropanoids and polyketides	Flavonoids
POS5634	Pestacin	6.525	259.097	[M+H]+	Level 1	772071	549890	454333	1982.22	1982.22	40818.1	0.00370926	39.6649	5.30979	592098	163020	94119.4	27.5325	14927.5	22421.9	12945.3	150.205	0.75214	1.98157	1.93818	2.43071	C15H14O4	---	---	Cc1cc(O)c2c(c1)COC2c1c(O)cccc1O	---	9965029	---	---	---
POS8859	3-(2,4-Cyclopentadien-1-ylidene)-5alpha-androstan-17beta-ol	7.688	339.269	[M+H]+	Level 2	1.80374e+06	5.7053e+06	5.82113e+06	206453	125835	1982.22	0.0305625	39.8785	5.31754	4.44339e+06	2.28674e+06	1.32025e+06	51.4638	111423	102994	59463.8	92.4352	0.75214	1.7205	1.73369	1.51481	C24H34O	---	OYOVFIJVSKWVLT-LQDRYOBXSA-N	CC12CCC(=C3C=CC=C3)CC1CCC4C2CCC5(C4CCC5O)C	C14915	---	---	Lipids and lipid-like molecules	Steroids and steroid derivatives
POS9910	Deoxycholic acid	7.357	375.29	[M+H-H2O]+	Level 2	807257	4.07627e+06	1.86308e+06	114804	1982.22	1982.22	0.0836772	56.8047	5.82794	2.24887e+06	1.6683e+06	963196	74.1842	39589.5	65137.7	37607.3	164.533	0.75214	1.48079	1.54146	1.07739	C24H40O4	Hydroxy bile acids, alcohols and derivatives	KXGVEGMKQFWNSR-LLQZFEROSA-N	[H][C@@]1(CC[C@@]2([H])[C@]3([H])CC[C@]4([H])C[C@H](O)CC[C@]4(C)[C@@]3([H])C[C@H](O)[C@]12C)[C@H](C)CCC(O)=O	C04483	222528	HMDB0000626	Lipids and lipid-like molecules	Steroids and steroid derivatives
POS11452	Soyasapogenol C	9.453	441.373	[M+H]+	Level 2	9.85213e+06	1.00653e+06	8.59902e+06	279736	1982.22	1982.22	0.081897	68.5852	6.09983	6.4859e+06	4.78645e+06	2.76346e+06	73.7979	94566.9	160361	92584.7	169.575	0.75214	1.6391	1.53736	1.08673	C30H48O2	Triterpenoids	VNGUCOGHCJHFID-UHFFFAOYSA-N	CC1(C)CC2C3=CCC4C5(C)CCC(O)C(C)(CO)C5CCC4(C)C3(C)CCC2(C)C=C1	C17422	12442855	HMDB0034506	Lipids and lipid-like molecules	Prenol lipids
NEG8395	(-)-Chimonanthine	7.374	345.21	[M-H]-	Level 1	672306	172152	368637	3964.44	1982.22	1982.22	0.0507835	152.997	7.25736	404365	251984	145483	62.316	2642.96	1144.44	660.74	43.3013	0.75214	1.73958	1.64693	1.29428	C22H26N4	---	HOYXPMHLHJOGHD-UHFFFAOYSA-N	CN1CCC2(C1NC1=C2C=CC=C1)C12CCN(C)C1NC1=C2C=CC=C1		599086	HMDB0030280	Organoheterocyclic compounds	Indoles and derivatives
POS10817	4,4-Dimethylcholesta-8,14,24-trienol	10.588	411.362	[M+H]+	Level 1	825529	797929	1.78699e+06	1982.22	1982.22	1982.22	0.0251269	573.506	9.16366	1.13681e+06	563234	325183	49.5449	1982.22	0	0	0	0.75214	1.80667	1.76718	1.59986	C29H46O	---	LFQXEZVYNCBVDO-PBJLWWPKSA-N	C[C@H](CCC=C(C)C)[C@H]1CC=C2C3=C(CC[C@]12C)[C@@]1(C)CC[C@H](O)C(C)(C)[C@@H]1CC3	C11455	443212	HMDB0001023	Lipids and lipid-like molecules	Steroids and steroid derivatives
POS11077	Glochidone putative	9.451	423.363	[M+H]+	Level 1	3.46084e+06	502439	2.59366e+06	1982.22	1982.22	1982.22	0.0677044	1102.63	10.1067	2.18565e+06	1.52082e+06	878046	69.5821	1982.22	0	0	0	0.75214	1.68454	1.58279	1.16938	C30H46O	Triterpenoids	FWBYBHVDDGVPDF-UHFFFAOYSA-N	CC(=C)C1CCC2(C1C3CCC4C(C3(CC2)C)(CCC5C4(C=CC(=O)C5(C)C)C)C)C	---	4106989	---	Lipids and lipid-like molecules	Prenol lipids
